# Supplementary material for: Interventions for Improving Long COVID-19 Symptomatology: A Systematic Review
Source: Viruses. 2022 Aug 24;14(9):1863. doi: 10.3390/v14091863 (PMC9502379; doi:10.3390/v14091863)
Supplement: Supplementary file 1 [file viruses-14-01863-s001.zip]

Archive with 1 entries (1 files):
- viruses-1855990-supplementary.pdf
